# Supplementary material for: Metabolic Dysfunction-Associated Steatotic Liver Disease Is Associated with Increased Risk of Kidney Cancer: A Nationwide Study
Source: Cancers (Basel). 2024 Sep 15;16(18):3161. doi: 10.3390/cancers16183161 (PMC11430135; doi:10.3390/cancers16183161)
Supplement: Supplementary file 1 [file cancers-16-03161-s001.zip]

Archive with 1 entries (1 files):
- cancers-3194899-supplementary.pdf
